# Supplementary material for: Unraveling the relationship between gut microbiota and site-specific endometriosis: a Mendelian randomization analysis
Source: Front Microbiol. 2024 Jul 4;15:1363080. doi: 10.3389/fmicb.2024.1363080 (PMC11254793; doi:10.3389/fmicb.2024.1363080)
Supplement: Supplementary file 1 [file Table_1.xlsx]

## Sheet: Sheet1
Supplementary Table 1. Main information of instrumental variables for site-specific endometriosis used in MR analyses(P<1e-5)
Outcome	Exposure	SNP	Effect allele	Other allele	Exposure			Outcome			F-statistics
					Beta	SE	P-value	Beta	SE	P-value
Endometriosis	Anaerotruncus	rs10150232	A	G	0.0567088	0.0124877	6.67667e-06	0.0096	0.022	0.6633	20.62
Endometriosis	Anaerotruncus	rs11018566	A	G	-0.156465	0.0366032	6.13705e-06	-0.0361	0.0392	0.3563	18.27
Endometriosis	Anaerotruncus	rs115414803	A	C	-0.144356	0.0317524	6.83471e-06	-0.0167	0.0367	0.6489	20.67
Endometriosis	Anaerotruncus	rs1272208	T	G	0.0611743	0.0129831	4.27986e-06	0.006	0.0207	0.773101	22.2
Endometriosis	Anaerotruncus	rs1431492	C	T	-0.0654996	0.0146188	7.35563e-06	-0.0035	0.0239	0.8845	20.07
Endometriosis	Anaerotruncus	rs17734739	T	C	0.0660052	0.014908	7.4278e-06	0.0144	0.0251	0.5672	19.6
Endometriosis	Anaerotruncus	rs34449434	A	C	-0.0497004	0.0113402	9.85054e-06	-0.0142	0.0185	0.4427	19.21
Endometriosis	Anaerotruncus	rs4669806	G	T	0.0576389	0.0122994	2.42058e-06	0.0157	0.0213	0.4622	21.96
Endometriosis	Anaerotruncus	rs6494922	A	G	0.0903106	0.0202257	6.62369e-06	-0.0772	0.0394	0.0499195	19.94
Endometriosis	Anaerotruncus	rs6563550	T	C	0.0877135	0.0176745	2.34515e-07	0.0034	0.0327	0.9184	24.63
Endometriosis	Anaerotruncus	rs7155595	C	A	0.0539336	0.0118903	7.54988e-06	0.0572	0.0192	0.002852	20.57
Endometriosis	Anaerotruncus	rs8005030	C	T	0.0554447	0.0117854	2.28297e-06	0.0185	0.0186	0.3203	22.13
Endometriosis	Anaerotruncus	rs9347879	T	C	0.050618	0.011049	4.22328e-06	0.0303	0.0176	0.0839499	20.99
Endometriosis	Eubacterium ruminantium group	rs10131724	C	A	0.199832	0.0414577	2.38666e-06	-0.0162	0.0297	0.586001	23.2338
Endometriosis	Eubacterium ruminantium group	rs10923018	G	A	0.0726438	0.0160924	6.79548e-06	0.005	0.0177	0.7758	20.3771
Endometriosis	Eubacterium ruminantium group	rs11637981	T	G	0.073258	0.0160888	5.43676e-06	-0.0277	0.0177	0.1174	20.733
Endometriosis	Eubacterium ruminantium group	rs13025464	C	T	0.0737077	0.0163786	6.96835e-06	-0.0273	0.0179	0.1279	20.2522
Endometriosis	Eubacterium ruminantium group	rs139749	C	T	-0.0845439	0.0171791	8.58836e-07	-0.0195	0.0186	0.2959	24.2194
Endometriosis	Eubacterium ruminantium group	rs16891896	G	A	-0.174787	0.0390573	2.38122e-06	-0.0004	0.0315	0.9908	20.0269
Endometriosis	Eubacterium ruminantium group	rs17519472	C	T	0.107804	0.0233984	4.7036e-06	-0.0037	0.0254	0.8853	21.2274
Endometriosis	Eubacterium ruminantium group	rs209813	G	A	-0.103488	0.0236391	9.23145e-06	0.0055	0.0249	0.8263	19.1654
Endometriosis	Eubacterium ruminantium group	rs2116427	A	G	0.0911461	0.0182353	4.67369e-07	-0.0104	0.0202	0.606599	24.9833
Endometriosis	Eubacterium ruminantium group	rs2229917	A	G	0.153538	0.0323922	2.15894e-06	-0.0493	0.0438	0.2606	22.4673
Endometriosis	Eubacterium ruminantium group	rs2418654	C	T	-0.0748879	0.0165852	6.17248e-06	0.0054	0.018	0.7643	20.3883
Endometriosis	Eubacterium ruminantium group	rs2817174	C	T	-0.0734306	0.0163687	7.86955e-06	-0.0022	0.018	0.9011	20.1245
Endometriosis	Eubacterium ruminantium group	rs57340348	T	C	-0.0979429	0.0212166	4.93276e-06	0.0211	0.022	0.3355	21.3105
Endometriosis	Eubacterium ruminantium group	rs606117	G	A	-0.0833243	0.018056	4.81637e-06	0.0179	0.0198	0.3643	21.2961
Endometriosis	Eubacterium ruminantium group	rs6676699	T	G	0.0888124	0.0196447	6.37984e-06	0.0009	0.0191	0.9632	20.4388
Endometriosis	Eubacterium ruminantium group	rs7000472	G	A	0.0762282	0.016523	4.06846e-06	-0.0265	0.0179	0.1389	21.284
Endometriosis	Eubacterium ruminantium group	rs72836424	C	T	-0.139825	0.030069	2.62126e-06	0.0731	0.0282	0.00952204	21.6238
Endometriosis	Eubacterium ruminantium group	rs73139629	A	C	-0.115098	0.0247909	5.36204e-06	0.0032	0.0306	0.9155	21.5552
Endometriosis	Olsenella	rs1035588	A	G	-0.108148	0.0236848	4.85501e-06	-0.0416	0.0182	0.0221401	20.8496
Endometriosis	Olsenella	rs17148768	G	A	0.140434	0.0295602	2.19842e-06	0.0011	0.0236	0.9636	22.5699
Endometriosis	Olsenella	rs2759329	A	G	0.111131	0.0237218	3.43202e-06	-0.0108	0.0182	0.5531	21.947
Endometriosis	Olsenella	rs35225860	A	G	-0.223604	0.0482391	3.87044e-06	-0.035	0.045	0.4366	21.4863
Endometriosis	Olsenella	rs61090148	A	G	-0.104783	0.0231343	6.43724e-06	-0.0155	0.0178	0.3822	20.5149
Endometriosis	Olsenella	rs62112538	C	T	-0.19943	0.0407033	1.1882e-06	-0.0543	0.0282	0.0544001	24.0061
Endometriosis	Olsenella	rs72691585	C	A	-0.249079	0.0520814	2.95291e-06	0.0022	0.0257	0.9318	22.8723
Endometriosis	Olsenella	rs7540303	C	T	0.108044	0.023638	5.32023e-06	0.0112	0.0182	0.5389	20.892
Endometriosis	Olsenella	rs8066522	A	G	0.106529	0.0240379	9.70085e-06	0.0128	0.0188	0.495801	19.64
Endometriosis	Olsenella	rs9460691	C	A	0.119966	0.0268645	7.2835e-06	0.0117	0.0224	0.6017	19.9415
Endometriosis	Oscillospira	rs12206468	G	A	-0.133016	0.0269733	1.04222e-06	-0.0038	0.0329	0.9086	24.3187
Endometriosis	Oscillospira	rs12925026	T	C	0.13559	0.030678	9.31022e-06	0.056	0.0379	0.1399	19.5344
Endometriosis	Oscillospira	rs1954532	C	T	0.0826246	0.0175252	2.26772e-06	0.0123	0.0221	0.579399	22.2276
Endometriosis	Oscillospira	rs28889936	A	C	0.114051	0.0252838	3.36589e-06	0.0142	0.0297	0.632	20.3476
Endometriosis	Oscillospira	rs62422654	C	T	0.0898456	0.0198088	6.46755e-06	0.0388	0.0216	0.0717695	20.572
Endometriosis	Oscillospira	rs72866977	A	C	-0.130569	0.0281674	5.62704e-06	0.0061	0.0327	0.8522	21.4875
Endometriosis	Oscillospira	rs751183	C	T	0.0774322	0.0172216	6.85125e-06	0.0253	0.0228	0.2678	20.216
Endometriosis	Oscillospira	rs8076323	A	G	0.0715392	0.0156539	5.61319e-06	0.013	0.0187	0.4869	20.8854
Adenomyosis	Holdemania	rs10885477	T	C	-0.135137	0.0301894	8.59825e-06	0.1266	0.0707	0.0736207	20.0373
Adenomyosis	Holdemania	rs11080063	G	A	-0.0665238	0.0149837	6.66884e-06	-0.0307	0.0312	0.3262	19.7113
Adenomyosis	Holdemania	rs111745969	A	G	0.120677	0.0265781	3.70775e-06	-0.0828	0.0451	0.0666193	20.6158
Adenomyosis	Holdemania	rs113593397	A	G	-0.128935	0.0282526	9.35729e-06	0.0595	0.052	0.2525	20.8269
Adenomyosis	Holdemania	rs116500994	G	T	-0.13755	0.0293386	2.34477e-06	0.0224	0.0716	0.7545	21.9808
Adenomyosis	Holdemania	rs12701617	A	G	-0.0660617	0.0149427	9.51853e-06	0.0509	0.0305	0.0953301	19.5452
Adenomyosis	Holdemania	rs1867876	T	C	0.0842919	0.0162192	2.7388e-07	-0.006	0.0336	0.8592	27.0093
Adenomyosis	Holdemania	rs4146507	C	T	0.079488	0.0177002	7.2297e-06	-0.0505	0.0359	0.1593	20.1673
Adenomyosis	Holdemania	rs73139538	G	A	-0.148594	0.0327469	7.77177e-06	0.034	0.0906	0.706999	20.5903
Adenomyosis	Holdemania	rs77293403	A	G	0.164556	0.0341775	1.77468e-06	0.0088	0.0826	0.9151	23.1818
Adenomyosis	Holdemania	rs80149660	C	T	-0.232987	0.0519183	6.04213e-06	-0.0324	0.0754	0.6671	20.1383
Adenomyosis	Holdemania	rs9500080	C	T	0.0926764	0.0178886	4.08517e-07	-0.0362	0.0407	0.374	26.8402
Adenomyosis	Holdemania	rs9529719	C	T	-0.074038	0.0160494	5.96664e-06	0.0135	0.0328	0.6801	21.281
Adenomyosis	Holdemania	rs967319	T	C	0.0788638	0.0176744	8.38147e-06	-0.013	0.0359	0.7166	19.9098
Ovarian Endometriosis	Terrisporobacter	rs1883097	C	T	0.226399	0.0454642	4.15786e-07	-0.0391	0.0689	0.5706	24.7976
Ovarian Endometriosis	Terrisporobacter	rs2569953	C	A	0.0775591	0.0174641	8.95014e-06	-0.0193	0.0267	0.4707	19.723
Ovarian Endometriosis	Terrisporobacter	rs2872237	A	C	0.0814505	0.0175943	3.97137e-06	-0.0214	0.0269	0.4257	21.431
Ovarian Endometriosis	Terrisporobacter	rs58405430	G	T	0.134617	0.0301177	7.93707e-06	-0.0479	0.0554	0.3879	19.9782
Ovarian Endometriosis	Terrisporobacter	rs7184125	T	C	0.091256	0.0205493	8.48106e-06	-0.0639	0.0296	0.0311401	19.721
Ovarian Endometriosis	Blautia	rs115043014	G	A	-0.206605	0.043992	5.18597e-06	-0.1813	0.1022	0.0759504	22.0564
Ovarian Endometriosis	Blautia	rs2788271	G	T	0.0575596	0.0133492	7.16391e-06	0.08	0.0346	0.02069	18.592
Ovarian Endometriosis	Barnesiella	rs11155559	T	C	0.0956023	0.0212961	8.91908e-06	0.0091	0.0455	0.8418	20.1529
Ovarian Endometriosis	Barnesiella	rs113258194	A	G	0.098992	0.0214121	7.31122e-06	-0.057	0.0446	0.2007	21.3738
Ovarian Endometriosis	Barnesiella	rs12909713	C	T	-0.0550716	0.0120039	4.94527e-06	0	0.0263	0.9993	21.048
Ovarian Endometriosis	Barnesiella	rs13242616	C	T	0.0583747	0.0123176	2.29018e-06	0.0283	0.0285	0.3212	22.4594
Ovarian Endometriosis	Barnesiella	rs199035	G	A	0.0559495	0.0119716	3.00296e-06	-0.0341	0.0265	0.199	21.8418
Ovarian Endometriosis	Barnesiella	rs2276875	A	G	-0.0697176	0.0139537	4.65029e-07	0.0108	0.0302	0.7208	24.9635
Ovarian Endometriosis	Barnesiella	rs2428166	G	A	-0.165859	0.0337309	8.50883e-07	0.1717	0.1095	0.1168	24.1781
Ovarian Endometriosis	Barnesiella	rs35177866	A	G	0.0917125	0.0190133	2.94761e-06	-0.0142	0.0504	0.7777	23.2671
Ovarian Endometriosis	Barnesiella	rs62251337	G	A	0.0690763	0.0149374	4.2416e-06	0.0159	0.0377	0.673701	21.3849
Ovarian Endometriosis	Barnesiella	rs72684847	T	C	-0.114369	0.0253873	6.76176e-06	0.0677	0.0497	0.1734	20.2948
Ovarian Endometriosis	Barnesiella	rs76181748	C	T	-0.0778559	0.017164	6.77657e-06	0.0478	0.0314	0.1282	20.5753
Ovarian Endometriosis	Barnesiella	rs77455852	T	G	-0.0891491	0.0195601	3.16352e-06	0	0.0378	0.999	20.7726
Ovarian Endometriosis	Barnesiella	rs79795328	A	G	-0.0818645	0.0176441	4.23302e-06	0.0795	0.0379	0.0358096	21.5274
Tubal Endometriosis	Adlercreutzia	rs11604400	C	T	-0.102524	0.0234834	9.74473e-06	-0.1008	0.2166	0.641501	19.0603
Tubal Endometriosis	Adlercreutzia	rs13231526	C	A	0.143237	0.0311654	4.8136e-06	0.0438	0.2421	0.8563	21.1235
Tubal Endometriosis	Adlercreutzia	rs2717140	C	T	-0.119225	0.0251081	2.04593e-06	-0.2385	0.2209	0.2805	22.5479
Tubal Endometriosis	Adlercreutzia	rs55719207	G	A	-0.0699243	0.0158036	9.60506e-06	-0.0775	0.1353	0.5667	19.5769
Tubal Endometriosis	Adlercreutzia	rs6664405	T	C	-0.0953084	0.0210752	5.2342e-06	-0.445	0.1917	0.0202801	20.4512
Tubal Endometriosis	Adlercreutzia	rs7680684	T	C	0.083381	0.0168901	9.769e-07	0.0245	0.1385	0.8594	24.3708
Tubal Endometriosis	Adlercreutzia	rs9490822	C	T	-0.0734512	0.0155789	2.54419e-06	-0.2549	0.1326	0.0546097	22.2292
Tubal Endometriosis	Adlercreutzia	rs9915817	C	T	-0.0749219	0.016833	8.21675e-06	-0.0828	0.1452	0.5686	19.8105
Tubal Endometriosis	Barnesiella	rs11155559	T	C	0.0956023	0.0212961	8.91908e-06	-0.4307	0.2287	0.0597104	20.1529
Tubal Endometriosis	Barnesiella	rs113258194	A	G	0.098992	0.0214121	7.31122e-06	-0.2865	0.2214	0.1957	21.3738
Tubal Endometriosis	Barnesiella	rs12909713	C	T	-0.0550716	0.0120039	4.94527e-06	0.1165	0.1321	0.3779	21.048
Tubal Endometriosis	Barnesiella	rs13242616	C	T	0.0583747	0.0123176	2.29018e-06	-0.1131	0.1427	0.4282	22.4594
Tubal Endometriosis	Barnesiella	rs199035	G	A	0.0559495	0.0119716	3.00296e-06	0.0229	0.133	0.863	21.8418
Tubal Endometriosis	Barnesiella	rs2276875	A	G	-0.0697176	0.0139537	4.65029e-07	-0.0279	0.1519	0.8543	24.9635
Tubal Endometriosis	Barnesiella	rs2428166	G	A	-0.165859	0.0337309	8.50883e-07	1.1949	0.5566	0.03182	24.1781
Tubal Endometriosis	Barnesiella	rs35177866	A	G	0.0917125	0.0190133	2.94761e-06	-0.3358	0.2551	0.188	23.2671
Tubal Endometriosis	Barnesiella	rs62251337	G	A	0.0690763	0.0149374	4.2416e-06	-0.0451	0.1891	0.8116	21.3849
Tubal Endometriosis	Barnesiella	rs72684847	T	C	-0.114369	0.0253873	6.76176e-06	0.427	0.2517	0.0897491	20.2948
Tubal Endometriosis	Barnesiella	rs76181748	C	T	-0.0778559	0.017164	6.77657e-06	0.2722	0.1572	0.083299	20.5753
Tubal Endometriosis	Barnesiella	rs77455852	T	G	-0.0891491	0.0195601	3.16352e-06	0.0218	0.1885	0.9081	20.7726
Tubal Endometriosis	Barnesiella	rs79795328	A	G	-0.0818645	0.0176441	4.23302e-06	0.361	0.1905	0.0580698	21.5274
Tubal Endometriosis	Oscillibacter	rs11627628	T	C	0.143961	0.0290223	1.00921e-06	-0.4994	0.247	0.0431897	24.6051
Tubal Endometriosis	Oscillibacter	rs11990279	T	C	-0.0824934	0.0180457	4.94299e-06	0.155	0.1839	0.3995	20.8973
Tubal Endometriosis	Oscillibacter	rs12649930	T	G	0.121589	0.0259612	4.09383e-06	-0.1463	0.2208	0.5075	21.9351
Tubal Endometriosis	Oscillibacter	rs133832	A	C	-0.0795527	0.0162411	1.1472e-06	0.204	0.1472	0.1657	23.9927
Tubal Endometriosis	Oscillibacter	rs16866406	A	G	0.0988765	0.0208795	3.07822e-06	0.041	0.1843	0.8238	22.4257
Tubal Endometriosis	Oscillibacter	rs16934185	A	G	-0.129568	0.028157	4.38036e-06	0.5193	0.2147	0.01555	21.175
Tubal Endometriosis	Oscillibacter	rs234108	A	G	0.0749553	0.0152632	9.16326e-07	-0.1281	0.1348	0.3419	24.1165
Tubal Endometriosis	Oscillibacter	rs36095275	C	T	-0.0752368	0.0156861	1.39627e-06	-0.0141	0.1343	0.9166	23.0054
Tubal Endometriosis	Oscillibacter	rs4506202	G	A	0.0711323	0.0152261	3.20826e-06	-0.0873	0.133	0.5114	21.8251
Tubal Endometriosis	Oscillibacter	rs61883564	A	G	-0.101351	0.0221016	3.38712e-06	0.4479	0.192	0.0196902	21.0285
Tubal Endometriosis	Oscillibacter	rs75453768	G	T	0.12212	0.0268629	5.34737e-06	0.1984	0.2246	0.377	20.6665
Tubal Endometriosis	Oscillibacter	rs761240	G	T	0.17664	0.0388812	2.0384e-06	0.267	0.3057	0.3824	20.6395
Tubal Endometriosis	Oscillibacter	rs9393920	G	A	0.0744662	0.0151081	9.92247e-07	-0.2174	0.1372	0.1132	24.294
Tubal Endometriosis	Phascolarctobacterium	rs11929846	T	C	-0.0697199	0.0157969	8.88423e-06	0.0856	0.161	0.595	19.4791
Tubal Endometriosis	Phascolarctobacterium	rs12618201	A	G	0.0641657	0.0138202	3.37699e-06	-0.0685	0.1328	0.6059	21.5565
Tubal Endometriosis	Phascolarctobacterium	rs1264476	G	T	-0.0767335	0.0166041	4.29566e-06	0.3558	0.1693	0.03555	21.357
Tubal Endometriosis	Phascolarctobacterium	rs56069061	G	A	-0.111306	0.0230694	1.87176e-06	-0.2267	0.2712	0.4031	23.279
Tubal Endometriosis	Phascolarctobacterium	rs56157888	A	C	0.0954864	0.0193976	1.08505e-06	-0.2418	0.1612	0.1335	24.2319
Tubal Endometriosis	Phascolarctobacterium	rs74540770	G	A	-0.121014	0.0258621	3.60272e-06	0.4543	0.2442	0.0627798	21.8949
Tubal Endometriosis	Phascolarctobacterium	rs75882962	T	C	0.0968661	0.0190575	3.18985e-07	0.0211	0.198	0.915	25.8352
Tubal Endometriosis	Phascolarctobacterium	rs7982713	G	A	0.0726921	0.0163201	9.72165e-06	-0.0735	0.148	0.619699	19.8394
Tubal Endometriosis	Ruminococcaceae UCG003	rs10490280	C	T	-0.0672094	0.0143309	4.15547e-06	0.2882	0.1694	0.0889099	21.9945
Tubal Endometriosis	Ruminococcaceae UCG003	rs11243416	T	C	-0.0925653	0.0191203	1.66882e-06	-0.1178	0.2626	0.6538	23.4373
Tubal Endometriosis	Ruminococcaceae UCG003	rs11613919	G	T	0.0727604	0.0155716	1.6251e-06	0.074	0.1583	0.640301	21.8335
Tubal Endometriosis	Ruminococcaceae UCG003	rs16959793	A	C	-0.062527	0.0131259	2.21707e-06	0.199	0.1339	0.1373	22.6922
Tubal Endometriosis	Ruminococcaceae UCG003	rs2523124	C	T	0.0546625	0.0120823	5.78376e-06	-0.1936	0.1346	0.1504	20.4682
Tubal Endometriosis	Ruminococcaceae UCG003	rs3013089	G	A	-0.0551473	0.0120346	4.38137e-06	0.0649	0.1359	0.6331	20.9983
Tubal Endometriosis	Ruminococcaceae UCG003	rs4452755	A	C	-0.0634463	0.0134741	3.29337e-06	-0.0666	0.14	0.634	22.1724
Tubal Endometriosis	Ruminococcaceae UCG003	rs4532474	G	A	0.0769231	0.017045	4.82125e-06	0.1007	0.179	0.5739	20.3666
Tubal Endometriosis	Ruminococcaceae UCG003	rs646327	G	A	0.0586696	0.0118369	7.83177e-07	-0.213	0.1345	0.1132	24.5669
Tubal Endometriosis	Ruminococcaceae UCG003	rs6759615	A	G	0.102523	0.0200204	7.86231e-07	-0.2675	0.2235	0.2313	26.2239
Tubal Endometriosis	Ruminococcaceae UCG003	rs73341549	T	C	-0.169857	0.0318768	1.50952e-07	0.1308	0.2824	0.643101	28.3934
Tubal Endometriosis	Ruminococcaceae UCG003	rs78720113	A	G	-0.115348	0.0249601	7.59259e-06	0.17	0.2471	0.491501	21.3564
Tubal Endometriosis	Ruminococcus torques group	rs10904297	A	G	-0.167804	0.0389812	2.68714e-06	0.2796	0.4627	0.5456	18.5308
Tubal Endometriosis	Ruminococcus torques group	rs10967781	C	A	0.0507994	0.0113322	8.36874e-06	0.2562	0.1454	0.07817	20.095
Tubal Endometriosis	Ruminococcus torques group	rs12434631	A	G	0.074697	0.0153401	2.77249e-06	0.2571	0.2144	0.2304	23.711
Tubal Endometriosis	Ruminococcus torques group	rs1475330	C	T	-0.0523492	0.01182	8.1343e-06	-0.194	0.1555	0.2122	19.6149
Tubal Endometriosis	Ruminococcus torques group	rs35866622	T	C	-0.0612024	0.0109421	2.21335e-08	-0.2677	0.1402	0.05626	31.285
Tubal Endometriosis	Ruminococcus torques group	rs4073731	T	C	0.0651948	0.0142221	4.05247e-06	0.1807	0.1785	0.3115	21.0135
Tubal Endometriosis	Ruminococcus torques group	rs77034621	T	G	-0.151553	0.0335878	6.06876e-06	0.3498	0.5241	0.5046	20.3594
Tubal Endometriosis	Ruminococcus torques group	rs8080469	G	A	0.0490727	0.0107036	3.49526e-06	0.0567	0.1319	0.6674	21.0194
Tubal Endometriosis	Ruminococcus torques group	rs8141465	G	A	-0.0480778	0.0107442	9.64828e-06	-0.0719	0.1378	0.6019	20.0236
Pelvic peritoneum Endometriosis	Catenibacterium	rs12404911	C	T	0.140717	0.0304142	2.79892e-06	-0.0665	0.0356	0.0616396	21.4062
Pelvic peritoneum Endometriosis	Catenibacterium	rs212393	A	G	0.135254	0.0286209	3.62485e-06	-0.0086	0.034	0.8005	22.3323
Pelvic peritoneum Endometriosis	Catenibacterium	rs73128290	A	G	0.129726	0.0284563	4.29368e-06	-0.0562	0.03	0.0614002	20.7825
Pelvic peritoneum Endometriosis	Catenibacterium	rs7742829	C	T	0.11411	0.0251099	5.60725e-06	-0.0123	0.0278	0.6586	20.6518
Pelvic peritoneum Endometriosis	Escherichia Shigella	rs112767262	T	C	0.0732963	0.0163589	8.20635e-06	0.0336	0.0331	0.3111	20.075
Pelvic peritoneum Endometriosis	Escherichia Shigella	rs113127095	A	G	0.151009	0.0323434	3.3335e-06	-0.0368	0.07	0.5987	21.7989
Pelvic peritoneum Endometriosis	Escherichia Shigella	rs113513883	A	G	0.172283	0.038041	5.27716e-06	0.047	0.0787	0.5499	20.5107
Pelvic peritoneum Endometriosis	Escherichia Shigella	rs1154904	G	A	0.0613376	0.0130644	3.03753e-06	0.0272	0.0275	0.3231	22.0432
Pelvic peritoneum Endometriosis	Escherichia Shigella	rs118526	A	C	0.0594401	0.013598	7.99558e-06	0.0363	0.0301	0.2283	19.1077
Pelvic peritoneum Endometriosis	Escherichia Shigella	rs2798105	A	G	-0.100851	0.0222045	8.24499e-06	0.0129	0.0461	0.778999	20.629
Pelvic peritoneum Endometriosis	Escherichia Shigella	rs4731451	G	A	-0.0609885	0.0135157	7.47309e-06	-0.0039	0.0296	0.8941	20.3619
Pelvic peritoneum Endometriosis	Escherichia Shigella	rs57024273	T	C	0.0626172	0.0139919	9.70465e-06	0.0818	0.0317	0.00978093	20.0278
Pelvic peritoneum Endometriosis	Escherichia Shigella	rs592299	T	C	-0.0592004	0.0129486	4.76925e-06	-0.071	0.0278	0.0106901	20.9028
Pelvic peritoneum Endometriosis	Escherichia Shigella	rs73208162	A	G	-0.119296	0.024839	2.19392e-06	-0.0226	0.0786	0.774	23.0666
Pelvic peritoneum Endometriosis	Eubacterium oxidoreducens group	rs12129908	A	C	-0.0893273	0.0198333	5.79522e-06	0.0128	0.028	0.6486	20.2852
Pelvic peritoneum Endometriosis	Eubacterium oxidoreducens group	rs12423772	G	T	0.14098	0.0295029	2.62924e-06	-0.0806	0.0398	0.0431201	22.8342
Pelvic peritoneum Endometriosis	Eubacterium oxidoreducens group	rs2973294	G	T	0.0923559	0.0195439	2.38836e-06	0.0112	0.0278	0.686501	22.3309
Pelvic peritoneum Endometriosis	Eubacterium oxidoreducens group	rs34561138	G	A	0.216145	0.045992	2.51166e-06	-0.1302	0.0722	0.0715204	22.0864
Pelvic peritoneum Endometriosis	Eubacterium oxidoreducens group	rs440215	T	C	-0.0932766	0.0195294	1.65406e-06	0.0209	0.0278	0.451	22.8122
Pelvic peritoneum Endometriosis	Paraprevotella	rs10842464	C	T	0.0758215	0.0172568	6.59721e-06	-0.0038	0.0301	0.9008	19.3047
Pelvic peritoneum Endometriosis	Paraprevotella	rs140997932	T	C	-0.162376	0.0354178	2.1112e-06	0.0217	0.0609	0.721499	21.0184
Pelvic peritoneum Endometriosis	Paraprevotella	rs145020347	A	G	-0.12465	0.0262323	4.03005e-06	-0.0225	0.0392	0.5659	22.5794
Pelvic peritoneum Endometriosis	Paraprevotella	rs17109926	A	G	-0.0988335	0.0216172	6.75274e-06	0.0563	0.0309	0.0689208	20.903
Pelvic peritoneum Endometriosis	Paraprevotella	rs17785622	A	G	0.248065	0.0524304	1.92659e-06	-0.1317	0.0727	0.0698104	22.3854
Pelvic peritoneum Endometriosis	Paraprevotella	rs2081023	A	G	-0.122561	0.0236507	2.63797e-07	0.0141	0.0394	0.7214	26.8545
Pelvic peritoneum Endometriosis	Paraprevotella	rs3008582	T	C	0.10572	0.0227246	4.35993e-06	-0.0554	0.0351	0.1147	21.6432
Pelvic peritoneum Endometriosis	Paraprevotella	rs3801748	G	A	0.0779721	0.0171691	5.20176e-06	-0.0147	0.0287	0.6096	20.6245
Pelvic peritoneum Endometriosis	Paraprevotella	rs4756632	G	T	-0.138905	0.0289897	3.81751e-06	0.0355	0.0409	0.385	22.9587
Pelvic peritoneum Endometriosis	Paraprevotella	rs4767113	C	T	0.0882466	0.018382	2.14358e-06	-0.0215	0.0294	0.4638	23.0468
Pelvic peritoneum Endometriosis	Paraprevotella	rs7240324	T	G	-0.10229	0.0226948	5.95895e-06	0.008	0.0321	0.8035	20.3148
Pelvic peritoneum Endometriosis	Paraprevotella	rs9602779	A	C	-0.106692	0.0220264	6.9274e-07	0.0079	0.0322	0.8064	23.4626
Pelvic peritoneum Endometriosis	Paraprevotella	rs9900242	A	G	-0.0852967	0.0175212	1.14067e-06	0.0068	0.029	0.8152	23.6994
Vaginal and rectovaginal septum Endometriosis	Erysipelotrichaceae UCG003	rs75949021	T	C	-0.169667	0.0374238	3.57511e-06	0.3247	0.101	0.001299	20.5541
Vaginal and rectovaginal septum Endometriosis	Eubacterium oxidoreducens group	rs12129908	A	C	-0.0893273	0.0198333	5.79522e-06	0.0292	0.0404	0.4704	20.2852
Vaginal and rectovaginal septum Endometriosis	Eubacterium oxidoreducens group	rs12423772	G	T	0.14098	0.0295029	2.62924e-06	-0.0639	0.0572	0.2639	22.8342
Vaginal and rectovaginal septum Endometriosis	Eubacterium oxidoreducens group	rs2973294	G	T	0.0923559	0.0195439	2.38836e-06	-0.0444	0.0401	0.2682	22.3309
Vaginal and rectovaginal septum Endometriosis	Eubacterium oxidoreducens group	rs34561138	G	A	0.216145	0.045992	2.51166e-06	-0.0983	0.1033	0.3411	22.0864
Vaginal and rectovaginal septum Endometriosis	Eubacterium oxidoreducens group	rs440215	T	C	-0.0932766	0.0195294	1.65406e-06	0.0495	0.04	0.2156	22.8122
Vaginal and rectovaginal septum Endometriosis	Lachnospiraceae NK4A136 group	rs10952110	G	T	0.0487709	0.0109614	9.08113e-06	-0.0051	0.0402	0.8994	19.7965
Vaginal and rectovaginal septum Endometriosis	Lachnospiraceae NK4A137 group	rs11263806	A	G	-0.0524615	0.0116758	5.06512e-06	0.0117	0.0419	0.7799	20.1887
Vaginal and rectovaginal septum Endometriosis	Lachnospiraceae NK4A138 group	rs12611395	G	A	0.0902532	0.0199652	5.83042e-06	-0.0615	0.0651	0.3447	20.4352
Vaginal and rectovaginal septum Endometriosis	Lachnospiraceae NK4A139 group	rs160061	G	A	-0.0513831	0.0108094	2.12197e-06	0.0295	0.04	0.4599	22.5963
Vaginal and rectovaginal septum Endometriosis	Lachnospiraceae NK4A140 group	rs28540839	A	C	0.0508285	0.0110591	9.34329e-06	0.0153	0.0399	0.7012	21.1239
Vaginal and rectovaginal septum Endometriosis	Lachnospiraceae NK4A141 group	rs2880566	T	C	0.0599578	0.0134693	5.61423e-06	-0.0046	0.0564	0.9355	19.8153
Vaginal and rectovaginal septum Endometriosis	Lachnospiraceae NK4A142 group	rs4955932	T	C	-0.0492283	0.0109388	7.05424e-06	0.0128	0.0413	0.757	20.253
Vaginal and rectovaginal septum Endometriosis	Lachnospiraceae NK4A143 group	rs59805249	T	C	0.0936162	0.0207982	9.45388e-06	-0.0751	0.0693	0.2785	20.2605
Vaginal and rectovaginal septum Endometriosis	Lachnospiraceae NK4A144 group	rs68104925	T	C	-0.0549104	0.0115385	2.36777e-06	0.0413	0.0432	0.3393	22.647
Vaginal and rectovaginal septum Endometriosis	Lachnospiraceae NK4A145 group	rs7073658	G	T	0.0499621	0.0109693	5.26914e-06	-0.017	0.0399	0.6707	20.7455
Vaginal and rectovaginal septum Endometriosis	Lachnospiraceae NK4A146 group	rs73044693	A	G	-0.10758	0.0229884	3.57256e-06	-0.0188	0.0786	0.8109	21.9001
Vaginal and rectovaginal septum Endometriosis	Lachnospiraceae NK4A147 group	rs7616165	G	T	-0.230542	0.0483465	2.77389e-06	0.2207	0.1235	0.0739605	22.7389
Vaginal and rectovaginal septum Endometriosis	Lachnospiraceae NK4A148 group	rs76193507	A	G	-0.22973	0.0499776	2.93089e-06	0.0563	0.0713	0.4297	21.1293
Vaginal and rectovaginal septum Endometriosis	Lachnospiraceae NK4A149 group	rs7832116	A	G	-0.0714756	0.0151703	3.57084e-06	0.0474	0.0592	0.4231	22.1987
Vaginal and rectovaginal septum Endometriosis	Lachnospiraceae NK4A150 group	rs954878	A	G	-0.0520656	0.0109082	1.78201e-06	0.0319	0.0413	0.439	22.7822
Vaginal and rectovaginal septum Endometriosis	Ruminococcaceae UCG003	rs10490280	C	T	-0.0672094	0.0143309	4.15547e-06	0.0605	0.0509	0.235	21.9945
Vaginal and rectovaginal septum Endometriosis	Ruminococcaceae UCG004	rs11243416	T	C	-0.0925653	0.0191203	1.66882e-06	0.1662	0.0789	0.0351301	23.4373
Vaginal and rectovaginal septum Endometriosis	Ruminococcaceae UCG005	rs11613919	G	T	0.0727604	0.0155716	1.6251e-06	-0.0198	0.0479	0.679401	21.8335
Vaginal and rectovaginal septum Endometriosis	Ruminococcaceae UCG006	rs16959793	A	C	-0.062527	0.0131259	2.21707e-06	0.0659	0.0404	0.1028	22.6922
Vaginal and rectovaginal septum Endometriosis	Ruminococcaceae UCG007	rs2523124	C	T	0.0546625	0.0120823	5.78376e-06	-0.0286	0.0407	0.4819	20.4682
Vaginal and rectovaginal septum Endometriosis	Ruminococcaceae UCG008	rs3013089	G	A	-0.0551473	0.0120346	4.38137e-06	-0.0398	0.0411	0.3325	20.9983
Vaginal and rectovaginal septum Endometriosis	Ruminococcaceae UCG009	rs4452755	A	C	-0.0634463	0.0134741	3.29337e-06	0.0703	0.042	0.094241	22.1724
Vaginal and rectovaginal septum Endometriosis	Ruminococcaceae UCG010	rs4532474	G	A	0.0769231	0.017045	4.82125e-06	-0.017	0.0539	0.7519	20.3666
Vaginal and rectovaginal septum Endometriosis	Ruminococcaceae UCG011	rs646327	G	A	0.0586696	0.0118369	7.83177e-07	0.003	0.0405	0.9417	24.5669
Vaginal and rectovaginal septum Endometriosis	Ruminococcaceae UCG012	rs6759615	A	G	0.102523	0.0200204	7.86231e-07	-0.0336	0.067	0.6155	26.2239
Vaginal and rectovaginal septum Endometriosis	Ruminococcaceae UCG013	rs73341549	T	C	-0.169857	0.0318768	1.50952e-07	0.1173	0.0846	0.1656	28.3934
Vaginal and rectovaginal septum Endometriosis	Ruminococcaceae UCG014	rs78720113	A	G	-0.115348	0.0249601	7.59259e-06	-0.0116	0.0745	0.8768	21.3564
Vaginal and rectovaginal septum Endometriosis	Tyzzerella3	rs10898797	C	T	0.12238	0.0274683	8.85442e-06	0.0739	0.0634	0.244	19.8498
Vaginal and rectovaginal septum Endometriosis	Tyzzerella3	rs112102233	A	G	-0.216348	0.0477575	6.17675e-06	-0.0973	0.0953	0.3075	20.5221
Vaginal and rectovaginal septum Endometriosis	Tyzzerella3	rs1232220	T	G	0.143869	0.031828	7.90788e-06	0.053	0.0673	0.4304	20.4322
Vaginal and rectovaginal septum Endometriosis	Tyzzerella3	rs17706273	T	C	-0.140368	0.0274708	5.87814e-07	-0.0695	0.0739	0.3467	26.1092
Vaginal and rectovaginal septum Endometriosis	Tyzzerella3	rs191093	G	A	0.159008	0.0353306	6.76394e-06	-0.0571	0.0648	0.3779	20.2552
Vaginal and rectovaginal septum Endometriosis	Tyzzerella3	rs4904512	T	C	-0.117151	0.0250306	3.09272e-06	0.0074	0.0592	0.9005	21.9053
Vaginal and rectovaginal septum Endometriosis	Tyzzerella3	rs55799124	A	G	-0.11435	0.0238604	1.33549e-06	-0.0786	0.0452	0.08209	22.9677
Vaginal and rectovaginal septum Endometriosis	Tyzzerella3	rs67476743	T	G	0.132164	0.022208	3.7405e-09	0.0856	0.0452	0.0584696	35.4166
Vaginal and rectovaginal septum Endometriosis	Tyzzerella3	rs6920448	C	T	-0.141081	0.0305446	4.15375e-06	0.0267	0.0686	0.6975	21.3338
Vaginal and rectovaginal septum Endometriosis	Tyzzerella3	rs7019909	T	C	0.144156	0.0301626	1.76121e-06	-0.0209	0.0613	0.733	22.8417
Vaginal and rectovaginal septum Endometriosis	Tyzzerella3	rs7333521	T	C	-0.207191	0.0453121	4.87607e-06	-0.1198	0.1121	0.2853	20.908
Vaginal and rectovaginal septum Endometriosis	Tyzzerella3	rs75091807	G	T	-0.184966	0.0383029	1.70675e-06	-0.0156	0.0829	0.8504	23.3196
Vaginal and rectovaginal septum Endometriosis	Tyzzerella3	rs7561370	C	T	-0.131341	0.0286292	1.51604e-06	0.0105	0.0557	0.8503	21.0466
Intestinal Endometriosis	Intestinimonas	rs10262702	T	C	0.0918017	0.0194885	2.06072e-06	0.0811	0.1621	0.616799	22.1894
Intestinal Endometriosis	Intestinimonas	rs11258178	A	G	0.0660742	0.0134139	6.982e-07	-0.0299	0.1071	0.780301	24.2635
Intestinal Endometriosis	Intestinimonas	rs12226153	A	G	-0.151142	0.0306922	5.12165e-07	-0.3042	0.4335	0.4829	24.2501
Intestinal Endometriosis	Intestinimonas	rs17067892	C	T	0.107194	0.0250013	6.37926e-06	-0.2997	0.1874	0.1098	18.383
Intestinal Endometriosis	Intestinimonas	rs1859797	G	A	0.060368	0.0131793	4.1223e-06	0.0113	0.1072	0.916	20.9811
Intestinal Endometriosis	Intestinimonas	rs2276760	A	G	-0.0685233	0.0152546	7.84061e-06	0.0117	0.1254	0.9254	20.1778
Intestinal Endometriosis	Intestinimonas	rs2731794	C	T	0.120632	0.0257529	1.91743e-06	0.1032	0.2843	0.7165	21.9418
Intestinal Endometriosis	Intestinimonas	rs2930225	T	G	-0.0729524	0.0152948	1.34623e-06	-0.3528	0.1277	0.00573099	22.7505
Intestinal Endometriosis	Intestinimonas	rs4113676	A	C	-0.218507	0.0490152	7.41635e-06	-0.29	0.4336	0.5036	19.8733
Intestinal Endometriosis	Intestinimonas	rs4784055	T	C	-0.175324	0.038599	8.71806e-07	-0.1556	0.2465	0.5278	20.6315
Intestinal Endometriosis	Intestinimonas	rs62240188	G	A	0.130074	0.0267179	2.20308e-06	0.2444	0.1865	0.1902	23.7015
Intestinal Endometriosis	Intestinimonas	rs6934519	C	T	0.0692373	0.0151154	8.56959e-06	0.1903	0.1224	0.12	20.9817
Intestinal Endometriosis	Intestinimonas	rs716604	A	G	0.0818068	0.0165992	8.56624e-07	0.025	0.1277	0.8449	24.2887
Intestinal Endometriosis	Intestinimonas	rs7170984	T	C	-0.0658116	0.0140767	2.98353e-06	-0.087	0.1191	0.4648	21.8576
Intestinal Endometriosis	Intestinimonas	rs72982915	C	T	0.183158	0.0402743	4.91157e-06	0.3498	0.2316	0.1309	20.6822
Intestinal Endometriosis	Intestinimonas	rs9823439	C	T	0.0581947	0.0131455	9.85871e-06	0.0604	0.1077	0.575	19.598
Intestinal Endometriosis	Lachnospiraceae NC2004 group	rs117467633	T	C	-0.169687	0.0383169	9.13314e-06	-0.3203	0.266	0.2286	19.6118
Intestinal Endometriosis	Lachnospiraceae NC2004 group	rs12127733	G	A	0.115182	0.0246006	3.10592e-06	0.0061	0.1378	0.9647	21.9219
Intestinal Endometriosis	Lachnospiraceae NC2004 group	rs12208226	C	A	-0.154739	0.0340372	9.74833e-06	-0.1127	0.1756	0.521	20.6677
Intestinal Endometriosis	Lachnospiraceae NC2004 group	rs12863463	G	A	-0.156365	0.0345372	6.03976e-06	-0.0732	0.1983	0.7121	20.4977
Intestinal Endometriosis	Lachnospiraceae NC2004 group	rs17067076	G	A	-0.154631	0.0352194	5.61203e-06	-0.168	0.1686	0.319	19.2766
Intestinal Endometriosis	Lachnospiraceae NC2004 group	rs1928659	T	C	0.102522	0.0226445	6.17234e-06	0.0789	0.1336	0.5551	20.4979
Intestinal Endometriosis	Lachnospiraceae NC2004 group	rs1929743	T	C	0.0837206	0.0190318	9.05503e-06	0.1321	0.1127	0.241	19.3511
Intestinal Endometriosis	Lachnospiraceae NC2004 group	rs3756315	A	G	-0.0883469	0.0188397	3.32583e-06	-0.0916	0.1175	0.4359	21.9905
Intestinal Endometriosis	Lachnospiraceae NC2004 group	rs6116753	G	A	0.0994748	0.0209139	2.92247e-06	0.045	0.1385	0.745101	22.6233
Intestinal Endometriosis	Lactococcus	rs10417872	G	T	-0.118306	0.024522	1.28677e-06	-0.2696	0.1175	0.02173	23.2756
Intestinal Endometriosis	Lactococcus	rs123059	C	T	0.13671	0.0274694	1.26561e-06	0.0751	0.1303	0.5646	24.7686
Intestinal Endometriosis	Lactococcus	rs12621813	G	A	0.108423	0.0239978	6.6083e-06	-0.0448	0.1214	0.712	20.4127
Intestinal Endometriosis	Lactococcus	rs17168302	G	A	0.191857	0.0424761	6.28608e-06	0.0695	0.1748	0.690799	20.4017
Intestinal Endometriosis	Lactococcus	rs2293361	C	T	-0.199221	0.0430969	1.39592e-06	-0.0534	0.2369	0.8216	21.3687
Intestinal Endometriosis	Lactococcus	rs4766997	C	T	0.114599	0.023839	2.06144e-06	0.1544	0.1079	0.1523	23.1092
Intestinal Endometriosis	Lactococcus	rs55910161	C	T	0.146426	0.0307367	2.36211e-06	0.1106	0.1693	0.513701	22.6946
Intestinal Endometriosis	Lactococcus	rs6674304	C	T	0.200758	0.0442121	6.1776e-06	0.0692	0.2737	0.8004	20.6188
Intestinal Endometriosis	Lactococcus	rs7992246	C	T	-0.104232	0.0230786	4.44723e-06	-0.0246	0.1101	0.8232	20.3978
Intestinal Endometriosis	Oscillospira	rs12206468	G	A	-0.133016	0.0269733	1.04222e-06	-0.2578	0.2033	0.2046	24.3187
Intestinal Endometriosis	Oscillospira	rs12925026	T	C	0.13559	0.030678	9.31022e-06	0.0875	0.2338	0.7083	19.5344
Intestinal Endometriosis	Oscillospira	rs1954532	C	T	0.0826246	0.0175252	2.26772e-06	0.0555	0.1345	0.680201	22.2276
Intestinal Endometriosis	Oscillospira	rs28889936	A	C	0.114051	0.0252838	3.36589e-06	0.2715	0.1815	0.1347	20.3476
Intestinal Endometriosis	Oscillospira	rs62422654	C	T	0.0898456	0.0198088	6.46755e-06	0.0018	0.132	0.9893	20.572
Intestinal Endometriosis	Oscillospira	rs72866977	A	C	-0.130569	0.0281674	5.62704e-06	-0.2698	0.2017	0.181	21.4875
Intestinal Endometriosis	Oscillospira	rs751183	C	T	0.0774322	0.0172216	6.85125e-06	0.2449	0.1378	0.0755197	20.216
Intestinal Endometriosis	Oscillospira	rs8076323	A	G	0.0715392	0.0156539	5.61319e-06	-0.0342	0.1137	0.7635	20.8854
Intestinal Endometriosis	Parabacteroides	rs115602804	G	A	0.10308	0.0222736	1.93059e-06	-0.2374	0.1757	0.1766	21.4175
Intestinal Endometriosis	Parabacteroides	rs4236095	A	G	-0.0761961	0.0157042	1.93143e-06	0.296	0.1768	0.094189	23.5415
Intestinal Endometriosis	Parabacteroides	rs60884758	C	T	-0.0702667	0.0142249	5.7069e-07	-0.0574	0.1403	0.6822	24.4006
Intestinal Endometriosis	Parabacteroides	rs6657302	T	C	-0.10452	0.0225521	9.75708e-06	0.3539	0.2222	0.1112	21.4795
Intestinal Endometriosis	Parabacteroides	rs7298818	C	T	0.0888832	0.0200902	8.53631e-06	-0.1183	0.1767	0.5031	19.5736
Intestinal Endometriosis	Phascolarctobacterium	rs11929846	T	C	-0.0697199	0.0157969	8.88423e-06	-0.1311	0.1306	0.3153	19.4791
Intestinal Endometriosis	Phascolarctobacterium	rs12618201	A	G	0.0641657	0.0138202	3.37699e-06	0.217	0.1077	0.0438995	21.5565
Intestinal Endometriosis	Phascolarctobacterium	rs1264476	G	T	-0.0767335	0.0166041	4.29566e-06	-0.1462	0.1356	0.281	21.357
Intestinal Endometriosis	Phascolarctobacterium	rs56069061	G	A	-0.111306	0.0230694	1.87176e-06	-0.4187	0.2142	0.0506606	23.279
Intestinal Endometriosis	Phascolarctobacterium	rs56157888	A	C	0.0954864	0.0193976	1.08505e-06	-0.0583	0.1302	0.6543	24.2319
Intestinal Endometriosis	Phascolarctobacterium	rs74540770	G	A	-0.121014	0.0258621	3.60272e-06	0.0159	0.1974	0.9358	21.8949
Intestinal Endometriosis	Phascolarctobacterium	rs75882962	T	C	0.0968661	0.0190575	3.18985e-07	0.2661	0.1611	0.0987097	25.8352
Intestinal Endometriosis	Phascolarctobacterium	rs7982713	G	A	0.0726921	0.0163201	9.72165e-06	0.1253	0.1195	0.2946	19.8394
Intestinal Endometriosis	Ruminococcaceae UCG005	rs10873449	C	T	-0.0654843	0.0143973	4.11169e-06	0.0958	0.1357	0.4801	20.6877
Intestinal Endometriosis	Ruminococcaceae UCG005	rs10937802	A	G	-0.0755811	0.0168226	8.17354e-06	-0.1134	0.1657	0.4937	20.1855
Intestinal Endometriosis	Ruminococcaceae UCG005	rs10950694	C	T	-0.0577628	0.011412	4.29804e-07	-0.0838	0.1116	0.452701	25.6196
Intestinal Endometriosis	Ruminococcaceae UCG005	rs114279581	A	G	-0.146604	0.0316034	3.21855e-06	-0.2438	0.202	0.2274	21.5191
Intestinal Endometriosis	Ruminococcaceae UCG005	rs12288512	A	G	0.066635	0.0144356	3.10277e-06	0.0932	0.125	0.4559	21.3076
Intestinal Endometriosis	Ruminococcaceae UCG005	rs12458218	T	C	0.0677322	0.0144525	2.41024e-06	0.1077	0.1376	0.4335	21.9636
Intestinal Endometriosis	Ruminococcaceae UCG005	rs2893871	G	A	-0.073644	0.015548	3.53843e-06	-0.0589	0.1721	0.7322	22.435
Intestinal Endometriosis	Ruminococcaceae UCG005	rs34781347	G	A	0.188685	0.0386484	6.04728e-07	0.2172	0.2075	0.2952	23.8348
Intestinal Endometriosis	Ruminococcaceae UCG005	rs55793120	T	C	0.121548	0.0279546	7.37038e-06	0.1415	0.2253	0.5298	18.9055
Intestinal Endometriosis	Ruminococcaceae UCG005	rs72776570	C	A	0.087067	0.0197179	5.3571e-06	-0.1385	0.1827	0.4483	19.4978
Intestinal Endometriosis	Ruminococcaceae UCG005	rs7449320	C	A	0.0599163	0.0130836	4.80773e-06	0.1893	0.1263	0.1339	20.9718
Intestinal Endometriosis	Ruminococcaceae UCG005	rs7555878	G	A	-0.0586677	0.0125277	2.81022e-06	-0.1904	0.1236	0.1235	21.9308
Intestinal Endometriosis	Ruminococcaceae UCG005	rs7586445	G	A	0.0782349	0.0176458	8.81455e-06	-0.0077	0.1588	0.9615	19.6571
Intestinal Endometriosis	Ruminococcaceae UCG005	rs898577	C	T	0.123012	0.0286671	7.46311e-06	0.1764	0.2293	0.4419	18.4131
Endometriosis-related infertility	Actinomyces	rs2715439	T	C	-0.0746684	0.0164822	6.27004e-06	-0.0728	0.0365	0.0463404	20.5231
Endometriosis-related infertility	Actinomyces	rs34583783	G	T	0.126596	0.0268461	4.48528e-06	0.0734	0.077	0.34	22.2371
Endometriosis-related infertility	Actinomyces	rs35011108	A	G	0.232634	0.0512044	6.33826e-06	0.0378	0.0732	0.6052	20.641
Endometriosis-related infertility	Actinomyces	rs4073240	G	A	0.0749687	0.0167368	7.94273e-06	0.0633	0.0376	0.0920598	20.0639
Endometriosis-related infertility	Actinomyces	rs4146653	G	A	0.0985224	0.0214182	4.49645e-06	0.0979	0.0527	0.0630304	21.1594
Endometriosis-related infertility	Actinomyces	rs71315246	A	G	-0.0969809	0.021925	9.82969e-06	-0.0283	0.0533	0.5952	19.5656
Endometriosis-related infertility	Actinomyces	rs7915461	C	T	-0.18776	0.0401636	5.91984e-06	-0.0656	0.0718	0.3609	21.8545
Endometriosis-related infertility	Holdemania	rs10885477	T	C	-0.135137	0.0301894	8.59825e-06	0.3664	0.0853	1.75198e-05	20.0373
Endometriosis-related infertility	Holdemania	rs11080063	G	A	-0.0665238	0.0149837	6.66884e-06	-0.0518	0.0372	0.164	19.7113
Endometriosis-related infertility	Holdemania	rs111745969	A	G	0.120677	0.0265781	3.70775e-06	-0.0321	0.0538	0.551099	20.6158
Endometriosis-related infertility	Holdemania	rs113593397	A	G	-0.128935	0.0282526	9.35729e-06	0.0205	0.0622	0.7411	20.8269
Endometriosis-related infertility	Holdemania	rs116500994	G	T	-0.13755	0.0293386	2.34477e-06	0.0118	0.0863	0.8916	21.9808
Endometriosis-related infertility	Holdemania	rs12701617	A	G	-0.0660617	0.0149427	9.51853e-06	0.0455	0.0364	0.2118	19.5452
Endometriosis-related infertility	Holdemania	rs1867876	T	C	0.0842919	0.0162192	2.7388e-07	-0.0695	0.04	0.0823493	27.0093
Endometriosis-related infertility	Holdemania	rs4146507	C	T	0.079488	0.0177002	7.2297e-06	-0.0513	0.0428	0.23	20.1673
Endometriosis-related infertility	Holdemania	rs73139538	G	A	-0.148594	0.0327469	7.77177e-06	0.0944	0.1081	0.3824	20.5903
Endometriosis-related infertility	Holdemania	rs77293403	A	G	0.164556	0.0341775	1.77468e-06	-0.052	0.0993	0.6009	23.1818
Endometriosis-related infertility	Holdemania	rs80149660	C	T	-0.232987	0.0519183	6.04213e-06	0.1678	0.089	0.0594005	20.1383
Endometriosis-related infertility	Holdemania	rs9500080	C	T	0.0926764	0.0178886	4.08517e-07	-0.0203	0.0488	0.677699	26.8402
Endometriosis-related infertility	Holdemania	rs9529719	C	T	-0.074038	0.0160494	5.96664e-06	0.0009	0.0393	0.9819	21.281
Endometriosis-related infertility	Holdemania	rs967319	T	C	0.0788638	0.0176744	8.38147e-06	-0.0214	0.0428	0.616401	19.9098
Endometriosis-related infertility	Ruminococcaceae NK4A214 group	rs11241747	T	C	-0.0533858	0.0120035	6.58977e-06	0.0208	0.0404	0.6061	19.7804
Endometriosis-related infertility	Ruminococcaceae NK4A214 group	rs11586410	G	A	-0.0863422	0.0169937	3.66277e-07	0.034	0.0509	0.5039	25.8149
Endometriosis-related infertility	Ruminococcaceae NK4A214 group	rs12642039	C	T	0.0553003	0.0119397	3.43005e-06	-0.0107	0.0381	0.778901	21.452
Endometriosis-related infertility	Ruminococcaceae NK4A214 group	rs12731	A	G	-0.0527684	0.0115053	4.87237e-06	-0.0411	0.0378	0.2771	21.0355
Endometriosis-related infertility	Ruminococcaceae NK4A214 group	rs13087692	G	T	-0.0574623	0.012594	8.69221e-06	0.03	0.04	0.4523	20.818
Endometriosis-related infertility	Ruminococcaceae NK4A214 group	rs136761	A	G	0.0587521	0.0119155	8.15192e-07	-0.0067	0.0381	0.8594	24.3121
Endometriosis-related infertility	Ruminococcaceae NK4A214 group	rs147475196	A	G	-0.133769	0.0295196	4.72498e-06	0.0839	0.0598	0.1603	20.5348
Endometriosis-related infertility	Ruminococcaceae NK4A214 group	rs35559912	T	C	-0.0925071	0.0203674	4.89024e-06	0.1231	0.0561	0.0281598	20.629
Endometriosis-related infertility	Ruminococcaceae NK4A214 group	rs4814689	C	T	-0.1083	0.0230708	4.55187e-06	0.1051	0.0881	0.2328	22.0359
Endometriosis-related infertility	Ruminococcaceae NK4A214 group	rs5994253	A	G	-0.0811302	0.0157621	2.35185e-07	-0.0473	0.0527	0.3696	26.4933
Endometriosis-related infertility	Ruminococcaceae NK4A214 group	rs62027366	T	C	0.0615389	0.0137612	6.58461e-06	-0.0219	0.0459	0.6336	19.998
Endometriosis-related infertility	Ruminococcaceae NK4A214 group	rs6681678	T	C	0.100174	0.024	9.0494e-06	-0.1217	0.1022	0.2336	17.4216
Endometriosis-related infertility	Ruminococcaceae NK4A214 group	rs7573569	T	C	0.107739	0.0233638	3.23139e-06	-0.0128	0.0765	0.8674	21.2647
