# Supplementary material for: Unraveling the relationship between gut microbiota and site-specific endometriosis: a Mendelian randomization analysis
Source: Front Microbiol. 2024 Jul 4;15:1363080. doi: 10.3389/fmicb.2024.1363080 (PMC11254793; doi:10.3389/fmicb.2024.1363080)
Supplement: Supplementary file 2 [file Table_2.xlsx]

## Sheet: Sheet1
Supplementary Table 2. MR analysis and Sensitivity analysis of gut microbiome and subtypes of endometriosis(P<1e-5)
Outcomes	Bacterial genera (exposure)	nSNPs	Methods	OR(95% CI)	Beta	Se	P-value	Heterogenity		MR-PRESSO	Horizontal pleiotropy
								Cochran’s Q	Q P-value		Egger_intercept	Se	P-value
Ovarian Endometriosis	Barnesiella	13	MR Egger	0.37(0.13-1.04)	-0.999169	0.529945	0.0860455	8.63899	0.655176	0.592	0.0546562	0.040121	0.200351
			IVW	0.74(0.57-0.96)	-0.299612	0.130921	0.0221088	10.4948	0.572636
			Weighted median	0.85(0.61-1.21)	-0.157148	0.1754	0.370287
			Simple mode	0.97(0.52-1.81)	-0.0349659	0.320134	0.914831
			Weighted mode	0.95(0.53-1.71)	-0.0527617	0.30178	0.864124
	Terrisporobacter	5	MR Egger	0.85(0.35-2.07)	-0.163626	0.454818	0.74286	1.48125	0.686605	0.86	-0.0190878	0.0450658	0.700423
			IVW	0.71(0.53-0.95)	-0.345328	0.151078	0.0222683	1.66065	0.797853
			Weighted median	0.77(0.53-1.13)	-0.258275	0.191934	0.178418
			Simple mode	0.78(0.47-1.28)	-0.254626	0.257263	0.378324
			Weighted mode	0.79(0.46-1.35)	-0.240243	0.276732	0.434299
	Blautia	2	IVW	2.96(1.40-6.25)	1.08438	0.381962	0.00452575	0.433139	0.510453	NA	NA	NA	NA
Tubal Endometriosis	Adlercreutzia	8	MR Egger	1.61(0.01-508.93)	0.47619	2.93679	0.876513	4.69272	0.583783	0.397	0.10653	0.259228	0.695383
			IVW	3.02(0.53-17.16)	1.65246	0.886293	0.0119256	4.8616	0.676848
			Weighted median	5.22(1.44-18.93)	1.10555	0.657214	0.212256
			Simple mode	2.46(0.18-34.39)	0.901004	1.34528	0.524484
			Weighted mode	2.19(0.20-23.42)	0.782683	1.20962	0.538232
	Barnesiella	13	MR Egger	0.00(0.00-0.13)	-7.27873	2.66836	0.0196559	5.49812	0.90467	0.504	0.379467	0.201911	0.0869282
			IVW	0.09(0.01-0.45)	-2.41837	0.65724	0.000233612	9.03017	0.700351
			Weighted median	0.08(0.02-0.32)	-2.503	0.873	0.0041
			Simple mode	0.03(0.00-0.85)	-3.354	1.628	0.0618
			Weighted mode	0.04(0.00-0.70)	-3.296	1.496	0.0479
	Oscillibacter	13	MR Egger	0.49(0.01-37.23)	-0.71642	2.21105	0.752002	14.6679	0.198213	0.38	-0.0785529	0.207802	0.71261
			IVW	0.22(0.07-0.66)	-1.52248	0.563455	0.00689142	14.8584	0.249271
			Weighted median	0.22(0.05-0.99)	-1.49628	0.762301	0.0496648
			Simple mode	0.12(0.01-1.96)	-2.1177	1.4228	0.162448
			Weighted mode	0.13(0.01-2.04)	-2.02002	1.39417	0.172987
	Phascolarctobacterium	8	MR Egger	0.17(0.00-257.03)	-1.7458	3.72194	0.655588	6.52786	0.366722	0.499	0.00803236	0.309801	0.980156
			IVW	0.19(0.05-0.80)	-1.65135	0.730904	0.0238633	6.52859	0.479553
			Weighted median	0.31(0.05-2.07)	-1.16286	0.96438	0.227892
			Simple mode	0.31(0.01-7.22)	-1.17732	1.60926	0.488181
			Weighted mode	0.27(0.02-3.64)	-1.31369	1.32905	0.355866
	Ruminococcaceae UCG003	12	MR Egger	1.31(0.02-80.18)	0.266865	2.1007	0.90143	8.23818	0.605584	0.524	-0.122443	0.155358	0.448896
			IVW	0.27(0.08-0.95)	-1.30904	0.644021	0.0420919	8.85934	0.634874
			Weighted median	0.31(0.05-1.83)	-1.17403	0.908198	0.196115
			Simple mode	0.05(0.003-0.96)	-2.9999	1.51156	0.0726905
			Weighted mode	0.23(0.01-3.76)	-1.45266	1.41752	0.327474
	Ruminococcus torques group	9	MR Egger	0.08(0.00-28.07)	-2.57691	3.01608	0.421164	3.43489	0.619191	0.386	0.308495	0.183848	0.137248
			IVW	9.37(1.51-57.99)	2.2374	0.930069	0.016145	6.25053	0.842073
			Weighted median	17.26(1.48-201.89)	2.84861	1.25465	0.0231814
			Simple mode	29.97(0.61-1476.08)	3.4001	1.98829	0.125624
			Weighted mode	30.90(0.58-1408.46)	3.43066	1.94877	0.116372
Pelvicperitoneum Endometriosis	Catenibacterium	4	MR Egger	0.24(0.01-4.93)	-1.40659	1.53202	0.455475	1.70545	0.426252	0.579	0.146068	0.196822	0.535328
			IVW	0.76(0.60-0.97)	-0.273249	0.122173	0.0253144	2.25621	0.520962
			Weighted median	0.78(0.58-1.05)	-0.243705	0.149283	0.102572
			Simple mode	0.65(0.41-1.03)	-0.429932	0.232434	0.161474
			Weighted mode	0.90(0.59-1.37)	-0.106232	0.213694	0.653252
	Escherichia Shigella	10	MR Egger	0.60(0.24-1.53)	-0.510546	0.476853	0.315559	6.06458	0.639998	0.087	0.0723086	0.0354786	0.0758982
			IVW	1.51(1.10-2.07)	0.410281	0.162502	0.0115771	10.2184	0.333096
			Weighted median	1.40(0.92-2.12)	0.33649	0.212048	0.112545
			Simple mode	1.34(0.65-2.74)	0.293292	0.364138	0.441323
			Weighted mode	1.38(0.72-2.65)	0.321971	0.332792	0.358579
	Eubacterium oxidoreducens group	5	MR Egger	0.32(0.12-0.87)	-1.13202	0.508127	0.112222	0.985636	0.804728	0.463	0.0947056	0.0545346	0.180853
			IVW	0.75(0.58-0.98)	-0.281845	0.136131	0.038415	4.00147	0.405807
			Weighted median	0.81(0.56-1.17)	-0.214161	0.187941	0.254489
			Simple mode	0.82(0.49-1.38)	-0.197414	0.265084	0.497816
			Weighted mode	0.83(0.48-1.43)	-0.182409	0.276166	0.545029
	Paraprevotella	13	MR Egger	0.66(0.34-1.29)	-0.416945	0.343222	0.249876	5.43703	0.908171	0.941	0.0222853	0.0364477	0.55334
			IVW	0.81(0.68-0.96)	-0.214528	0.0905742	0.0178587	5.81088	0.925314
			Weighted median	0.88(0.70-1.10)	-0.132235	0.114878	0.249698
			Simple mode	0.90(0.60-1.35)	-0.101134	0.205224	0.631049
			Weighted mode	0.91(0.63-1.31)	-0.0988828	0.186416	0.605483
Vaginal and rectovaginal septum Endometriosis	Erysipelotrichaceae UCG003	1	Wald	0.15(0.05-0.47)	-1.91375	0.595284	0.00130512	NA	NA	NA	NA	NA	NA
	Eubacterium oxidoreducens group	5	MR Egger	0.62(0.15-2.60)	-0.473305	0.728534	0.562216	0.113651	0.99015	0.91	0.00242592	0.0782863	0.977226
			IVW	0.64(0.43-0.93)	-0.45156	0.1958	0.021098	0.114611	0.998419
			Weighted median	0.63(0.39-1.03)	-0.454726	0.2486	0.0673777
			Simple mode	0.63(0.35-1.13)	0.462424	0.297236	0.194749
			Weighted mode	0.63(0.35-1.13)	0.462424	0.297955	0.195614
	Lachnospiraceae NK4A136 group	15	MR Egger	0.63(0.32-1.22)	-0.469165	0.339001	0.18967	3.86734	0.992522	0.991	0.00693913	0.0252239	0.787562
			IVW	0.68(0.49-0.95)	-0.388488	0.170053	0.0223417	3.94302	0.995799
			Weighted median	0.77(0.48-1.25)	-0.255569	0.245059	0.297
			Simple mode	0.53(0.26-1.07)	-0.642928	0.360971	0.0965943
			Weighted mode	0.78(0.43-1.41)	-0.254779	0.305981	0.419013
	Ruminococcaceae UCG003	12	MR Egger	0.48(0.14-1.64)	-0.738917	0.630897	0.268663	8.67618	0.563086	0.815	0.0194313	0.0467145	0.686226
			IVW	0.61(0.42-0.90)	-0.489184	0.193841	0.0116148	8.8492	0.635809
			Weighted median	0.66(0.39-1.10)	-0.422107	0.263682	0.109418
			Simple mode	0.67(0.29-1.57)	-0.394248	0.432083	0.381102
			Weighted mode	0.64(0.27-1.51)	-0.440263	0.434624	0.332837
	Tyzzerella3	13	MR Egger	0.94(0.23-3.75)	-0.0670664	0.70902	0.926341	8.73588	0.646257	0.519	0.0443819	0.100144	0.666225
			IVW	1.27(1.00-1.62)	0.24236	0.123411	0.0495476	8.93229	0.708703
			Weighted median	1.39(0.99-1.92)	0.326237	0.167603	0.0515969
			Simple mode	1.72(0.91-3.27)	0.544109	0.327402	0.122413
			Weighted mode	1.75(0.91-3.36)	0.56168	0.331946	0.116411
Intestinal Endometriosis	Intestinimonas	16	MR Egger	3.87(0.38-38.97)	1.35415	1.17793	0.269569	13.1155	0.517448	0.652	-0.0274004	0.101474	0.791082
			IVW	2.88(1.25-6.66)	1.05777	0.427508	0.0133509	13.1884	0.587746
			Weighted median	2.58(0.93-8.00)	0.947604	0.577499	0.100823
			Simple mode	2.87(0.47-17.64)	1.0539	0.926697	0.273268
			Weighted mode	2.93(0.46-18.89)	1.07645	0.949959	0.274937
	Lachnospiraceae NC2004 group	9	MR Egger	2.05(0.07-59.94)	0.719223	1.72145	0.688611	1.42266	0.984867	0.962	0.0152761	0.198388	0.940777
			IVW	2.33(1.02-5.36)	0.847696	0.423829	0.0454905	1.42859	0.993831
			Weighted median	2.14(0.77-5.92)	0.758914	0.519923	0.144382
			Simple mode	2.07(0.47-9.20)	0.729254	0.759973	0.365367
			Weighted mode	2.15(0.52-8.86)	0.763201	0.723931	0.322567
	Lactococcus	9	MR Egger	1.00(0.05-21.80)	0.00373742	1.57057	0.998168	4.33888	0.740021	0.657	0.0943197	0.207425	0.663079
			IVW	2.01(1.01-4.00)	0.699876	0.35062	0.045922	4.54565	0.804849
			Weighted median	1.53(0.63-3.70)	0.42417	0.451206	0.347177
			Simple mode	1.40(0.36-5.43)	0.335209	0.692174	0.641164
			Weighted mode	1.42(0.36-5.65)	0.349523	0.705128	0.633443
	Oscillospira	8	MR Egger	24.03(0.22-2604.33)	3.17919	2.39068	0.231895	3.58691	0.732373	0.614	-0.190126	0.229365	0.438872
			IVW	3.50(1.16-10.61)	1.25367	0.565177	0.0265421	4.27402	0.74773
			Weighted median	2.83(0.70-11.38)	1.04021	0.710052	0.142927
			Simple mode	7.79(0.61-98.71)	2.05282	1.29559	0.157107
			Weighted mode	1.48(0.14-14.22)	0.39241	1.18881	0.750993
	Parabacteroides	5	MR Egger	0.00(0.00-30.36)	-7.49899	5.56735	0.270706	2.17455	0.536978	0.458	0.490306	0.481962	0.383906
			IVW	0.15(0.03-0.85)	-1.90852	0.892624	0.0325085	3.20948	0.523402
			Weighted median	0.13(0.01-1.43)	-2.0747	1.24258	0.0949846
			Simple mode	0.05(0.002-1.44)	-2.94199	1.68694	0.156109
			Weighted mode	0.08(0.004-1.84)	-2.49055	1.58099	0.190307
	Phascolarctobacterium	8	MR Egger	0.25(0.001-70.32)	-1.38671	2.87745	0.646935	5.54871	0.475589	0.466	0.254673	0.239738	0.328975
			IVW	4.98(1.21-33.92)	1.60512	0.589724	0.00649255	6.67719	0.463246
			Weighted median	6.40(1.57-15.82)	1.85558	0.851219	0.0292642
			Simple mode	10.38(0.63-171.78)	2.34023	1.43164	0.146139
			Weighted mode	9.43(0.60-148.05)	2.24344	1.40517	0.154396
	Ruminococcaceae UCG005	14	MR Egger	2.49(0.19-32.67)	0.911389	1.31388	0.5011	5.83142	0.92434	0.827	0.0218459	0.11032	0.846341
			IVW	3.17(1.23-8.18)	1.15328	0.483875	0.0171522	5.87063	0.950735
			Weighted median	3.94(1.11-13.98)	1.37007	0.646739	0.0341392
			Simple mode	4.26(0.66-27.39)	1.44972	0.949146	0.150622
			Weighted mode	4.02(0.66-24.36)	1.39044	0.919653	0.154476
